# Supplementary material for: Analytical Validation of the Cxbladder® Triage Plus Assay for Risk Stratification of Hematuria Patients for Urothelial Carcinoma
Source: Diagnostics (Basel). 2025 Jul 8;15(14):1739. doi: 10.3390/diagnostics15141739 (PMC12293762; doi:10.3390/diagnostics15141739)
Supplement: Supplementary file 1 [file diagnostics-15-01739-s001.zip]

Archive with 1 entries (1 files):
- diagnostics-3648837-supplementary.pdf
